# Supplementary material for: Testing the proportional hazards assumption in cox regression and dealing with possible non-proportionality in total joint arthroplasty research: methodological perspectives and review
Source: BMC Musculoskelet Disord. 2021 May 28;22:489. doi: 10.1186/s12891-021-04379-2 (PMC8161573; doi:10.1186/s12891-021-04379-2)
Supplement: Supplementary file 3 — Additional file 3: Data matrix of included studies for this review. [file 12891_2021_4379_MOESM3_ESM.xlsx]

## Sheet: Taul1
Järjestysnumero	id	First author	Journal	Year	Register vs clinical	Sample size	Hip or Knee	Main outcome	Intervention	Kaplan-Meier	Graphic Kaplan-Mnoer	Crossing curves in Kaplan-Mnoer	Proportional hazards mentioned	Proportional hazard problem	Log-Log plots performed	inconclusive in reporting	logtime analysis performed	Proportional hazards assessed graphically only	score-process test used	hazard curves performed	Proportional hazards assessed by examinating survival curves	Schoenefelds residuals analyzed	Proportional hazards problem noticed	The authors state problem in proportional hazards	We noticed a proportional hazards problem	Time dependent coefficients used	Wnoghted cox regression method used	Methods used reported properly	Time-axis division method used	Other time-dependent method	Stratified cox model used	Schempers weightened method
1	2	Kujipers	BMC Musculoskeletal Disorders	2019	register	19682	hip	revision	operation	yes	no	no mention	yes	no	no	yes						no				no	no	no
2	14	Espinosa	Acta Orthop	2019	register	305996	both	uusi primaarileikkaus	operation	yes	yes	no	yes	no	yes	yes						no				no	no	yes
3	16	Lamb	BJJ	2019	register	337674	hip	revision	prosthesis	no	no		yes	no	no	yes						no				no	no	no
4	18	Kuitunen	Acta Orthop	2019	register	1989	hip	revision	patient	yes	yes	yes	yes	yes	yes	no					yes	no	yes	yes		yes	no	yes	yes
5	21	Badawy	Acta Orthop	2019	register	401	knee	revision	prosthesis	yes	yes	yes	yes	yes	no	yes						yes	yes	yes		no	no	yes
6	23	Leta	JBJS	2019	register	644	knee	revision	operation	yes	yes	yes	no	no	no							no	no	no	yes	no	no	no
7	24	Tan	Journal of arthroplasty	2019	register	533	both	revision	operation	yes	yes	no	no	no	no							no				no	no	no
8	27	Chalmers	JBJS	2019	register	231	knee	revision	operation	yes	yes	no	no	no	no							no				no	no	no
9	30	Tyson	Acta Orthop	2019	register	2496	hip	revision	prosthesis	yes	yes	no	yes	yes	no	no					yes	yes	yes	yes		no	no	yes
10	31	Chalmers	Knee	2019	case series	29	knee	revision	operation	yes	yes	no	no	no	no							no				no	no	no
11	32	Hernandez	Journal of arthroplasty	2019	register	399	hip	complicationt	operation	yes	yes	no	no	no	no							no				no	no	no
12	33	Wyles	BJJ	2019	register	29695	both	complicationt	antibiotic	yes	yes	no	no	no	no							no				no	no	no
13	38	Robertsson	CORR	2019	register	17766	knee	revision	prosthesis	yes	yes	no	yes	no	yes	yes						no				no	no	yes
14	40	Gad	J Knee Surg	2019	case series	92	knee	revision	patient	yes	yes	no	no	no	no							no				no	no	no
15	42	Blomheuwel	Acta Orthop	2019	register	15922	hip	revision	prosthesis	yes	yes	no	yes	no	yes	no						no				no	no	no
16	44	Harris	ANZ J Surg	2019	register	327361	both	revision	hospital	yes	yes	yes	no	yes	no							no	no	no	yes	no	no	no
17	50	Ferguson	Acta Orthop	2019	register	127560	both	revision	patient	yes	yes	yes	yes	yes	yes	no						no	yes	yes		no	no	yes
18	52	Boyer	Orthopaedics & Traumatology: Surgery & Research	2019	register	42093	knee	revision	operation	yes	yes	yes	no	yes	no							no	no	no	yes	no	no	no
19	53	Hemmilä	Acta Orthop	2019	register	41762	hip	revision	prosthesis	yes	yes	no	yes	no	no	yes						no				no	no	yes
20	55	Statz	Journal of arthroplasty	2019	register	1573	hip	revision	operation	yes	yes	no	no	no	no							no				no	no	no
21	56	Svensson	Journal of clinical medicine	2019	register	1654	hip	revision	operation	yes	yes	no	no	no	no							no				no	no	no
22	57	Wyatt	ANZ J Surg	2019	register	84946	knee	revision	operation	yes	no	no mention	no	no	no							no				no	no	no
23	58	Otten	Acta Orthop	2019	register	22725	hip	revision	prosthesis	no	no		no	no	no							no				no	no	no
24	60	McAuliffe	JBJS	2019	register	83823	knee	revision	operation	yes	yes	yes	yes	yes	no	yes						no	yes	yes		yes	no	yes	yes
25	61	Shah	Clinical infectious disease	2019	case series	108	knee	revision	antibiotic	yes	yes	no	no	no	no							no				no	no	no
26	63	Lont	Acta Orthop	2019	case series	59	hip	revision	operation	yes	yes	no	no	no	no							no				no	no	no
27	64	Knifsund	Knee	2019	register	68918	knee	revision	operation	yes	yes	yes	yes	yes	yes	no						no	yes	yes		no	no	yes
28	65	Ahmad	Orthopaedics & Traumatology: Surgery & Research	2019	register	97	hip	revision	operation	yes	yes	yes	no	no	no							no				no	no	no
29	67	Demcoe	J can chir	2019	register	2815	knee	revision	prosthesis	yes	yes	yes	no	yes	no							no	no	no	yes	no	no	no
30	69	Petis	JBJS	2019	case series	116	hip	revision	operation	yes	yes	no	no	no	no							no				no	no	no
31	71	Chalmers	Journal of arthroplasty	2019	case series	135	knee	revision	operation	yes	yes	no	no	no	no							no				no	no	no
32	74	Jorgensen	JBJS	2019	register	478081	knee	revision	prosthesis	yes	yes	yes	yes	yes	yes	yes	yes					no	yes	yes		yes	no	yes	yes
33	76	Mooney	ANZ J Surg	2019	register	541744	knee	revision	patient	yes	yes	yes	yes	yes	yes	yes	yes					no	yes	yes		yes	no	yes	yes
34	79	Salib	BJJ	2019	case series	97	hip	revision	patient	yes	yes	no	no	no	no							no				no	no	no
35	81	Jonas	Hip International	2019	case series	108	hip	revision	prosthesis	yes	yes	yes	no	no	no							no				no	no	no
36	83	Petis	JBJS	2019	case series	164	hip	revision	operation	yes	yes	no	no	no	no							no				no	no	no
37	84	Bulow	BJJ	2019	register	42345	hip	mortality	operation	yes	yes	no	yes	yes	no	no						yes	yes	yes		yes	no	yes		yes
38	85	Colo	BJJ	2019	cohort	600	hip	revision	prosthesis	yes	yes	yes	no	no	no							no	no	no		no	no	no
39	88	Ro	Knee Surgery, Sports Traumatology, Arthroscopy	2018	register	387703	both	revision	drug	yes	yes	no	no	no	no							no				yes	no	no		yes
40	93	Vertullo	JBJS	2018	register	336997	knee	revision	prosthesis	yes	yes	yes	no	yes	no							no	no	no	yes	no	no	no
41	94	Goettsche	Acta Orthop	2018	register	67810	knee	revision	patient	no	no		no	yes	no							no	no	no	yes	no	no	no
42	99	Blomheuwel	Acta Orthop	2018	register	3038	hip	revision	prosthesis	yes	yes	no	yes	no	yes	no						no				no	no	yes
43	100	Affatato	International Orthopedics	2018	register	4964	knee	revision	patient	yes	yes	yes	yes	yes	yes	yes						no	yes	yes		no	no	yes
44	101	Weston	BJJ	2018	case series	134	knee	complicationt	operation	yes	yes	no	no	no	no							no				no	no	no
45	104	Brown	Archives of Orthopedic ans Trauma Surgery	2018	case series	100	knee	revision	prosthesis	yes	yes	no	no	no	no							no				no	no	no
46	106	Christensen	JBJS	2018	register	22243	knee	revision	patient	yes	yes	no	no	no	no							no				no	no	no
47	108	Vandenhout	Journal of orthopedic surgery	2018	cohort	937	hip	revision	prosthesis	yes	yes	no	no	no	no							no				no	no	no
48	109	Sprenkenbirg-spooren	Acta Orthop	2018	register	133841	knee	revision	prosthesis	yes	yes	yes	no	yes	no							no	no	no	yes	no	no	no
49	110	Wyatt	ANZ J Surg	2018	register	100315	hip	revision	operation	yes	yes	yes	no	yes	no							no	no	no	yes	no	no	no
50	113	Inacio	CORR	2018	register	147645	hip	revision	prosthesis	yes	yes	no	yes	yes	yes	yes						no	yes	yes		yes	no	yes		yes
51	118	Reeves	Hip International	2018	register	158876	hip	complicationt	operation	yes	yes	no	no	no	no							no				no	no	no
52	121	Tsikankdylakis	CORR	2018	register	186231	hip	revision	prosthesis	yes	yes	yes	yes	yes	no	yes						yes	yes	yes		yes	no	yes	yes
53	124	Chalmers	Journal of arthroplasty	2018	case series	135	hip	complicationt	prosthesis	yes	yes	no	no	no	no							no				no	no	no
54	125	Makaram	Knee	2018	register	1091	knee	revision	patient	yes	yes	no	no	no	no							no				no	no	no
55	128	Christen	Archives of Orthopedic ans Trauma Surgery	2018	register	278	knee	revision	prosthesis	yes	yes	yes	no	yes	no							no	no	no	yes	no	no	no
56	131	Madanat	Hip International	2018	register	177237	hip	revision	prosthesis	yes	yes	no	no	no	no							no				no	no	no
57	140	Moerman	Acta Orthop	2018	register	30830	hip	revision	prosthesis	yes	yes	no	yes	yes	no	no						yes	yes	yes		yes	no	yes		yes
58	141	De Steiger	JBJS	2018	register	240302	hip	revision	prosthesis	yes	yes	yes	yes	yes	yes	no	yes					no	yes	yes		yes	no	yes	yes
59	142	Beckmann	Journal of arthroplasty	2018	case series	135	hip	revision	prosthesis	no	no		no	no	no							no				no	no	no
60	145	Makarevich	BJJ	2018	register	145	hip	revision	patient	yes	yes	yes	no	no	no							no	no	no	yes	no	no	no
61	151	Kurtz	Journal of arthroplasty	2018	register	3686321	both	mortality	operation	no	no		no	no	no							no				no	no	no
62	153	Chua	Journal of arthroplasty	2018	register	72174	knee	revision	operation	yes	yes	yes	no	yes	no							no	no	no	yes	no	no	no
63	162	Houdek	JBJS	2018	case series	83	knee	complicationt	operation	yes	no	no mention	no	no	no							no				no	no	no
64	166	Barishan	Journal of International Medical Research	2018	rct	38	hip	mortality	operation	no	no		no	no	no							no				no	no	no
65	167	Hellman	Journal of arthroplasty	2018	register	1212	hip	revision	operation	yes	yes	no	no	no	no							no				no	no	no
66	169	Tanzer	CORR	2018	register	389209	hip	revision	prosthesis	yes	yes	yes	no	no	no							no	no	no		no	no	no
67	174	Chalmers	BJJ	2018	case series	46	knee	revision	prosthesis	yes	no	no mention	no	no	no							no				no	no	no
68	177	El-Galaly	Journal of arthroplasty	2018	register	64807	knee	revision	operation	yes	yes	no	yes	no	no	no						yes				no	no	yes
69	178	Ma	Journal of arthroplasty	2018	case series	122	knee	revision	operation	yes	yes	no	no	no	no							no				no	no	no
70	182	Matharu	CORR	2018	register	2576	hip	complicationt	prosthesis	yes	yes	no	yes	no	no	no						yes				no	no	no
71	186	Lewis	CORR	2018	register	45615	knee	revision	prosthesis	yes	yes	yes	yes	yes	yes	no	yes					no	yes	yes		yes	no	yes	yes
72	187	Seppänen	CORR	2018	register	5177	hip	revision	prosthesis	no	no		yes	yes	yes	no						no	yes	yes		yes	no	yes	yes
73	192	De Steiger	CORR	2018	register	4838	hip	revision	prosthesis	yes	yes	yes	yes	yes	yes	yes						no	yes	yes		yes	no	yes	yes
74	195	Montonen	CORR	2018	register	75062	knee	revision	prosthesis	yes	yes	yes	yes	yes	yes	no						no	yes	yes		yes	no	yes	yes
75	197	Laaksonen	Acta Orthop	2018	register	93709	hip	revision	prosthesis	yes	yes	no	yes	yes	no	yes						yes	yes	yes		kylä	no	yes	yes
76	200	Lee	CORR	2018	case series	982	knee	revision	prosthesis	yes	yes	yes	no	yes	no							no	no	no	yes	no	no	no
77	205	Miettinen	SJS	2018	register	3860	hip	revision	prosthesis	yes	yes	yes	no	yes	no							no	no	no	yes	no	no	no
78	207	Hoskins	Journal of arthroplasty	2017	register	96315	hip	revision	prosthesis	yes	yes	yes	yes	yes	yes	no						no	yes	yes		yes	no	yes	yes
79	209	Eneqvist	International Orthopedics	2018	register	75899	hip	revision	patient	yes	yes	no	no	no	no							no				no	no	no
80	212	Faulkner	The Surgeon	2017	register	686	knee	revision	surgeon	yes	yes	no	no	no	no							no				no	no	no
81	213	Innmann	Journal of arthroplasty	2017	register	354	hip	revision	prosthesis	yes	yes	yes	no	yes	no							no	no	no	yes	no	no	no
82	215	Stucinskas	International Orthopedics	2017	register	362	hip	revision	prosthesis	yes	yes	no	no	no	no							no				no	no	no
83	216	Sharplin	Hip International	2017	register	106139	hip	revision	prosthesis	yes	yes	yes	no	yes	no							no	no	no	yes	no	no	no
84	218	Peters	Acta Orthop	2017	register	209912	hip	revision	prosthesis	no	no		yes	no	yes	yes						no				no	no	yes
85	227	Boyer	Journal of arthroplasty	2017	register	27661	knee	revision	prosthesis	yes	yes	yes	no	yes	no							no	no	no	yes	no	no	no
86	236	Han	Knee	2017	cohort	734	knee	revision	prosthesis	yes	yes	no	no	no	no							no				no	no	no
87	237	Namba	Journal of arthroplasty	2017	register	24105	knee	revision	drug	no	no		no	no	no							no				no	no	no
88	245	Gothesen	Acta Orthop	2017	register	43525	knee	revision	prosthesis	yes	yes	yes	yes	yes	yes	no						no	yes	yes		no	no	yes
89	246	Le Cossec	Arthroplasty Today	2017	register	62906	hip	revision	surgeon	no	no		no	no	no							no				no	no	no
90	247	Frank	International Orthopedics	2017	cohort	273	knee	revision	operation	yes	yes	yes	no	yes	no							no	no	no	yes	no	no	no
91	248	Clarke-Jenssen	Injury	2017	case series	52	hip	revision	prosthesis	yes	yes	no	no	no	no							no				no	no	no
92	249	Badawy	BMC Musculoskeletal Disorders	2017	register	14496	knee	revision	hospital	yes	yes	yes	yes	yes	yes	no						no	yes	yes		no	no	yes
93	254	Bini	Journal of arthroplasty	2017	register	55239	knee	revision	prosthesis	yes	yes	yes	no	yes	no							no	no	no	yes	no	no	no
94	255	Lazarinis	Osteoarthritis and Cartilage	2017	register	28605	hip	revision	prosthesis	yes	yes	yes	no	yes	no							no	no	no	yes	no	no	no
95	258	Mukka	Acta Orthop	2017	cohort	362	hip	revision	operation	no	no		yes	no	yes	no						no	no	no		no	no	no
96	261	Louboutin	Orthopaedics & Traumatology: Surgery & Research	2017	case series	140	hip	revision	prosthesis	yes	yes	no	no	no	no							no				no	no	no
97	267	Matharu	Bone Joint Res	2017	register	185	hip	revision	prosthesis	yes	yes	no	yes	no	no	no						no				no	no	no
98	270	Vertullo	JBJS	2017	register	63416	knee	revision	prosthesis	yes	yes	yes	no	yes	no							no	no	no	yes	no	no	no
99	279	Jhan	BMC Musculoskeletal Disorders	2017	case series	62	hip	revision	operation	yes	yes	no	no	no	no							no				no	no	no
100	285	Lewis	Journal of arthroplasty	2017	register	9579	hip	revision	prosthesis	yes	yes	yes	yes	yes	yes	no	yes					no	yes	yes		yes	no	yes	yes
101	286	Donahue	Hip International	2017	cohort	563	hip	revision	prosthesis	yes	no	no mention	yes	no	no	no						no				no	no	no
102	288	Graves	BJJ	2017	register	262454	hip	revision	prosthesis	yes	yes	no	yes	no	yes	yes	yes					no				no	no	yes
103	289	Garcia-Rey	bjj	2017	register	679	hip	revision	prosthesis	yes	yes	no	no	no	no							no				no	no	no
104	292	Gwinnut	Rheumatology	2017	register	180	both	revision	patient	yes	yes	no	yes	no	no	yes						no				no	no	no
105	293	Mjaaland	jbjs	2017	register	21860	hip	revision	operation	yes	yes	yes	yes	yes	no	yes		yes				yes	yes	yes		yes	no	yes	yes
106	297	El-Galaly	Acta Orthop	2017	register	52518	knee	revision	patient	yes	yes	no	yes	no	no	no						yes				no	no	yes
107	298	Ziljstra	Acta Orthop	2017	register	166231	hip	revision	operation	yes	yes	yes	yes	yes	no	no						no	no	no	yes	no	no	no
108	299	Amstutz	orthopedics	2017	register	1375	hip	revision	operation	yes	yes	no	no	no	no							no				no	no	no
109	306	Dyrhovden	CORR	2017	register	68721	knee	revision	prosthesis	yes	yes	yes	yes	yes	no	no						yes	yes	yes		yes	no	yes	yes
110	314	Cottino	JBJS	2017	register	408	knee	revision	prosthesis	yes	yes	yes	no	yes	no							no	no	no	yes	no	no	no
111	315	Colas	corr	2017	register	324108	hip	revision	prosthesis	no	no		yes	no	yes	yes		yes				no				no	no	no
112	318	Moussa	HSSJ	2017	register	1634	knee	revision	patient	yes	yes	no	no	no	no							no				no	no	no
113	323	Wangen	Acta Orthop	2017	register	38145	hip	revision	prosthesis	yes	yes	yes	no	yes	no							no	no	no	yes	no	no	no
114	326	Tarasevicius	International Orthopedics	2017	register	12657	hip	revision	prosthesis	no	no		no	no	no							no				no	no	no
115	327	Mohaddes	International Orthopedics	2017	register	791	hip	revision	prosthesis	yes	yes	no	no	no	no							no				no	no	no
116	329	Singh	BMC Musculoskeletal Disorders	2017	register	45723	hip	revision	patient	yes	yes	yes	no	yes	no							no	no	no	yes	no	no	no
117	331	Ben-Ari	JBJS	2017	register	32636	knee	revision	drug	yes	yes	no	no	no	no							no				no	no	no
118	333	Wagner	JBJS	2016	register	22289	knee	revision	patient	yes	no	no mention	no	no	no							no				no	no	no
119	342	Jeschke	JBJS	2016	register	20946	knee	revision	prosthesis	yes	yes	yes	no	yes	no							no	no	no	yes	no	no	no
120	346	Birkeland	Acta Orthop	2016	register	26147	knee	revision	prosthesis	yes	no	no mention	yes	no	no	no						yes				no	no	no
121	348	Martin	Knee	2016	register	11416	knee	revision	prosthesis	yes	yes	yes	no	yes	no							no	no	no	yes	no	no	no
122	349	Abdel	BJJ	2016	register	2000	hip	revision	prosthesis	yes	yes	yes	no	yes	no							no	no	no	yes	no	no	no
123	352	Dyrhovden	Acta Orthop	2016	register	23684	knee	revision	operation	yes	yes	yes	yes	yes	yes	yes						no	no	no	yes	no	no	no
124	353	Maceroli	J Orthop Trauma	2016	register	87558	hip	revision	operation	yes	no	no mention	no	no	no							no				no	no	no
125	354	Seppänen	Acta Orthop	2016	register	5098	hip	revision	prosthesis	yes	yes	yes	yes	yes	yes	no						no	yes	yes		yes	no	yes	yes
126	360	Jacob	J Knee Surg	2016	register	685	knee	revision	prosthesis	yes	yes	yes	no	yes	no							no	no	no	yes	no	no	no
127	363	Hailer	Acta Orthop	2016	register	143217	hip	mortality	operation	yes	yes	no	yes	no	no	no						yes				no	no	yes
128	365	Martin	JBJS	2016	register	28667	knee	revision	prosthesis	yes	yes	no	no	no	no							no				no	no	no
129	366	Matharu	JBJS	2016	cohort	1429	hip	revision	prosthesis	yes	yes	no	yes	no	no	yes						no				no	no	no
130	370	Junnila	Acta Orthop	2016	register	360584	hip	revision	prosthesis	yes	yes	no	yes	no	yes	no						no				no	no	yes
131	381	Kajetanek	orthopedics & traumatology: Surgery & Research	2016	register	489	knee	revision	prosthesis	yes	yes	no	no	no	no							no				no	no	no
132	387	Beziz	Plos One	2016	register	246940	hip	revision	drug	yes	yes	no	yes	no	yes	yes		yes				no				no	no	yes
133	388	Johansson	CORR	2016	case series	247	hip	revision	prosthesis	yes	yes	no	yes	yes	no	no		yes				yes	yes	yes		yes	no	yes			yes
134	389	Matharu	CORR	2017	case series	51	hip	complicationt	prosthesis	yes	yes	yes	yes	yes	no	yes						yes	no	no	yes	no	no	no
135	391	Te Stroet	Hip International	2016	case series	208	hip	revision	prosthesis	yes	yes	no	no	no	no							no				no	no	no
136	398	Streit	CORR	2016	case series	512	hip	revision	prosthesis	no	no		no	no	no							no				no	no	no
137	401	Donahue	CORR	2016	cohort	1098	hip	revision	prosthesis	yes	no	no mention	yes	no	yes	no						yes				no	no	yes
138	406	Haque	Journal of arthroplasty	2016	register	660	knee	complicationt	operation	no	no		no	no	no							no				no	no	no
139	409	Christensen	CORR	2016	cohort	475	knee	revision	prosthesis	no	no		no	no	no							no				no	no	no
140	413	Leta	JBJS	2016	register	1364	knee	revision	operation	yes	yes	yes	yes	yes	yes	no						no	yes	yes		yes	no	yes	yes
141	421	Wagner	JBJS	2016	register	21361	hip	revision	patient	yes	no		no	no	no							no				no	no	no
142	423	Liddle	JBJS	2016	register	459280	knee	revision	surgeon	yes	no		no	no	no							no				no	no	no
143	434	Zingg	International Orthopedics	2016	cohort	2442	knee	revision	patient	yes	yes	yes	yes	yes	yes	yes						no	no	no	yes	no	no	no
144	438	Martin	BJJ	2016	cohort	364	knee	revision	patient	yes	yes	yes	no	yes	no							no	no	no	yes	no	no	no
145	442	Leta	International Orthopedics	2016	register	308	knee	revision	prosthesis	yes	yes	no	yes	no	yes	no						no				no	no	yes
146	443	Bini	Acta Orthop	2016	register	1154	knee	revision	prosthesis	no	no		no	no	no							no				no	no	no
147	444	Clauss	Acta Orthop	2016	cohort	711	hip	revision	prosthesis	yes	yes	no	yes	no	yes	no						no				no	no	yes
148	446	Watts	Journal of arthroplasty	2016	register	1978	knee	revision	patient	yes	yes	no	no	no	no							no				no	no	no
149	447	De Steiger	CORR	2016	register	5499	hip	revision	surgeon	yes	yes	yes	yes	yes	yes	yes	yes					no	yes	yes		yes	no	yes	yes
150	459	Colas	JAMA surg	2015	register	100191	hip	revision	prosthesis	yes	yes	no	yes	no	yes	yes		yes				no				no	no	yes
151	461	Liu	International Orthopedics	2016	case series	78	hip	revision	prosthesis	yes	yes	no	no	no	no							no				no	no	no
152	463	Siqueira	JBJS	2015	register	655	both	revision	antibiotic	yes	yes	no	no	no	no							no				no	no	no
153	464	Garcia-Rey	CORR	2015	register	226	hip	revision	prosthesis	yes	yes	yes	no	yes	no							no	no	no	yes	no	no	no
154	469	Petursson	Acta Orthop	2015	register	24680	knee	revision	prosthesis	yes	yes	no	yes	no	no	no						yes				no	no	yes
155	471	Luque	International Orthopedics	2015	case series	105	knee	revision	prosthesis	yes	no	no mention	no	no	no							no				no	no	no
156	477	Amstutz	CORR	2015	case series	43	hip	revision	prosthesis	yes	yes	no	no	no	no							no				no	no	no
157	479	Pitto	CORR	2015	register	73386	hip	revision	prosthesis	yes	yes	yes	no	yes	no							no	no	no	yes	no	no	no
158	480	Chen	Biomed research international	2015	case series	157	hip	revision	operation	yes	yes	no	no	no	no							no				no	no	no
159	482	Badawy	Acta Orthop	2015	register	32476	knee	revision	patient	yes	yes	no	yes	no	no	no						yes				no	no	yes
160	493	Hartofilakidis	Journal of arthroplasty	2015	case series	241	hip	revision	prosthesis	yes	yes	no	no	no	no							no				no	no	no
161	496	Khatod	CORR	2015	register	12878	hip	revision	drug	no	no		yes	no	yes	yes		yes				no				no	no	yes
162	498	Garland	BMC Musculoskeletal Disorders	2015	register	42238	hip	mortality	operation	yes	yes	yes	yes	yes	no	yes	yes					yes	yes	yes		yes	no	yes			yes
163	499	De Steiger	JBJS	2015	register	315118	knee	revision	operation	yes	yes	yes	yes	yes	yes	no	yes					no	yes	yes		yes	no	yes	yes
164	502	Watts	CORR	2015	register	1291	knee	revision	patient	yes	yes	no	no	no	no							no				no	no	no
165	508	Gromov	CORR	2015	register	140880	knee	revision	prosthesis	yes	yes	no	no	no	no							no				no	no	no
166	509	Sheth	CORR	2015	register	42438	hip	revision	operation	no	no		yes	no	no	yes			yes			no				no	no	no
167	512	Khatod	JBJS	2015	register	629	hip	revision	operation	yes	yes	no	no	no	no							no				no	no	no
168	513	Wong	CORR	2015	register	15360	hip	revision	prosthesis	yes	yes	no	yes	no	yes	yes	yes					no				no	no	yes
169	519	Kostensalo	SJS	2015	case series	60	hip	revision	prosthesis	yes	yes	no	no	no	no							no				no	no	no
170	524	Sedrakyan	JBJS	2014	register	1536	both	revision	patient	yes	yes	yes	yes	yes	yes	yes	yes					no				yes	no	yes	yes
171	534	Cebatorius	International Orthopedics	2014	register	8813	hip	revision	operation	no	no		no	no	no							no				no	no	no
172	535	Watts	CORR	2014	register	3964	hip	revision	prosthesis	yes	yes	no	no	no	no							no				no	no	no
173	542	Adamidou	Hip International	2014	case series	297	hip	revision	operation	yes	yes	yes	no	yes	no							no	no	no	yes	no	no	no
174	550	Leta	Acta Orthop	2014	register	1016	hip	revision	operation	yes	yes	yes	yes	yes	no	no						yes	yes	yes		yes	no	yes	yes
175	551	Park	Hip International	2014	case series	50	hip	revision	prosthesis	yes	yes	no	no	no	no							no				no	no	no
176	554	Hernigou	International Orthopedics	2014	case series	85	hip	revision	prosthesis	yes	no	no mention	no	no	no							no				no	no	no
177	557	Hailer	Acta Orthop	2014	register	116069	hip	revision	prosthesis	yes	yes	no	yes	no	no	yes						yes				no	no	yes
178	562	Bordini	knee	2014	register	3929	knee	revision	prosthesis	yes	yes	no	yes	no	yes	yes						no				no	no	yes
179	569	Prieto-alhambra	Arthritis & rheumatology	2014	register	80342	both	revision	drug	yes	yes	no	no	no	no							no				no	no	no
180	570	Liddle	Osteoarthritis and Cartilage	2014	register	25982	knee	revision	prosthesis	yes	yes	no	no	no	no							no				no	no	no
181	571	Kremers	JBJS	2014	register	16584	knee	revision	prosthesis	yes	no	no mention	no	no	no							no				no	no	no
182	572	Liddle	Lancet	2014	register	101330	knee	revision	prosthesis	yes	yes	yes	yes	yes	no	yes						yes	yes	yes		yes	no	yes	yes
183	576	Lubbeke	BJJ	2014	register	3341	hip	revision	prosthesis	yes	yes	yes	no	yes	no							no	no	no	yes	no	no	no
184	578	Gudnason	JBJS	2014	register	27733	knee	revision	prosthesis	yes	yes	e	no	no	no							no				no	no	no
185	581	Jämsen	CORR	2014	register	4577	hip	revision	patient	yes	yes	yes	yes	yes	yes	no						no	yes	yes		yes	no	yes	yes
186	583	Aggarwal	JBJS	2014	case series	168	knee	revision	patient	yes	yes	yes	no	yes	no							no	no	no	yes	no	no	no
187	587	Mäkelä	Acta Orthop	2014	register	438733	hip	revision	operation	yes	yes	yes	yes	yes	yes	no						no	yes	yes		yes	no	yes	yes
188	588	Pedersen	Osteoarthritis and Cartilage	2014	register	29558	hip	revision	patient	yes	yes	yes	yes	yes	yes	no						no	yes	yes		yes	no	yes	yes
189	596	Lalmohamed	Osteoarthritis and Cartilage	2014	register	112454	both	mortality	operation	no	no		no	no	no							no				no	no	no
190	597	Muller	Hip International	2014	case series	345	hip	revision	surgeon	yes	yes	yes	no	yes	no							no	no	no	yes	no	no	no
191	599	Berend	Journal of arthroplasty	2014	register	14686	knee	revision	prosthesis	yes	no	no mention	no	no	no							no				no	no	no
192	600	Prieto-alhambra	Ann Rheum Dis	2014	register	10800	both	revision	drug	yes	yes	no	yes	no	no	yes						yes				no	no	yes
193	601	Mäkelä	BMJ	2014	register	347899	hip	revision	prosthesis	yes	yes	yes	yes	yes	yes	no						no	yes	yes		yes	no	yes			yes
194	602	Tezuka	Journal of arthroplasty	2014	case series	60	hip	revision	prosthesis	yes	yes	no	no	no	no							no				no	no	no
195	604	Bergh	Acta Orthop	2014	register	427806	hip	revision	patient	yes	yes	no	yes	no	no	no						yes				no	no	yes
196	605	Bini	JBJS	2013	register	1746	knee	revision	surgeon	no	no		yes	no	no	yes	yes		yes			yes				no	no	yes
197	606	Junnila	SJS	2013	register	10150	hip	revision	prosthesis	yes	no	no mention	no	no	no							no				no	no	no
198	607	Peltola	JBJS	2013	register	46363	knee	revision	surgeon	yes	no	no mention	yes	no	no	no						yes				no	no	yes
199	611	Niinimäki	Acta Orthop	2013	register	1036	knee	revision	patient	yes	yes	no	yes	no	yes	yes		yes				no				no	no	yes
200	612	Bolognesi	JBJS	2013	register	68603	knee	revision	prosthesis	yes	yes	yes	no	yes	no							no	no	no	yes	no	no	no
201	615	Niinimäki	CORR	2013	register	88224	knee	revision	prosthesis	yes	yes	no	no	no	no							no				no	no	no
202	621	Badawy	JBJS	2013	register	26698	knee	revision	hospital	yes	yes	yes	no	yes	no							no	no	no	yes	no	no	no
203	630	Canada	BJJ	2013	register	2773	hip	revision	prosthesis	yes	yes	no	no	no	no							no				no	no	no
204	631	Portillo	CORR	2013	case series	112	both	revision	operation	yes	yes	yes	no	yes	no							no	no	no	yes	no	no	no
205	633	Bohm	CORR	2013	register	36681	knee	revision	prosthesis	no	no		no	no	no							no				no	no	no
206	634	Wechter	CORR	2013	register	6498	hip	revision	prosthesis	yes	yes	no	no	no	no							no				no	no	no
207	640	Mokka	SJS	2013	register	8059	hip	revision	prosthesis	yes	no	no mention	yes	no	no	yes		yes				no				no	no	no
208	642	Kostensalo	Acta Orthop	2013	register	42379	hip	revision	prosthesis	yes	yes	yes	yes	yes	yes	no						no	yes	yes		yes	no	yes			yes
209	643	Clauss	Acta Orthop	2013	register	828	hip	revision	prosthesis	yes	yes	yes	yes	yes	yes	no						no	no	no	yes	no	no	no
210	644	Kievit	Journal of arthroplasty	2013	register	807	knee	revision	prosthesis	yes	yes	no	no	no	no							no				no	no	no
211	646	Gallo	International Orthopedics	2013	case series	195	hip	revision	prosthesis	yes	yes	no	no	no	no							no				no	no	no
212	647	Jameson	BJJ	2013	register	35386	hip	revision	prosthesis	yes	yes	yes	no	yes	no							no	no	no	yes	no	no	no
213	653	Streit	CORR	2013	case series	354	hip	revision	prosthesis	yes	yes	no	no	no	no							no				no	no	no
214	661	Baker	JBJS	2013	register	23400	knee	revision	surgeon	yes	yes	no	yes	no	no	yes						no				no	no	no
215	662	Viberg	Acta Orthop	2013	register	749	hip	revision	prosthesis	yes	yes	no	yes	no	yes	yes						yes				no	no	yes
216	664	Hartofilakidis	CORR	2013	case series	79	hip	revision	patient	yes	yes	no	no	no	no							no				no	no	no
217	667	Jameson	Journal of arthroplasty	2013	register	15740	hip	revision	prosthesis	yes	yes	yes	no	yes	no							no	no	no	yes	no	no	no
218	671	Langton	BMJ Open	2013	cohort	278	hip	revision	prosthesis	no	no		yes	no	no	no						yes				no	no	yes
219	676	Bimi	BJJ	2013	register	16548	knee	revision	prosthesis	yes	yes	no	yes	no	no	no						no				no	no	no
220	677	Inacio	Jama Intern Med	2013	register	35140	hip	revision	patient	yes	yes	no	no	no	no							no				no	no	no
221	678	Huang	CORR	2013	register	2404	hip	revision	prosthesis	yes	yes	no	no	no	no							no				no	no	no
222	681	Peltola	Acta Orthop	2013	register	39125	hip	revision	hospital	no	no		yes	no	no	yes						yes				no	no	yes
223	684	Ritter	JBJS	2013	register	5342	knee	revision	patient	yes	no	no mention	no	no	no							no				no	no	no
224	689	Meijer	International Orthopedics	2012	case series	69	knee	revision	prosthesis	yes	yes	no	no	no	no							no				no	no	no
225	690	Jämsen	Ann Rheum Dis	2013	register	96754	both	revision	patient	yes	yes	yes	yes	yes	no	yes						yes	yes	yes		yes	no	yes	yes
226	692	Baker	BJJ	2012	register	32847	knee	revision	patient	yes	yes	yes	yes	yes	no	yes						no	no	no	yes	no	no	no
227	693	Jameson	BJJ	2012	register	34721	hip	revision	prosthesis	yes	yes	no	no	no	no							no				no	no	no
228	697	Namba	JBJS	2012	register	47339	knee	revision	prosthesis	yes	yes	yes	no	yes	no							no	no	no	yes	no	no	no
229	698	Lindgren	Acta Orthop	2012	register	90662	hip	revision	operation	no	no		no	no	no							no				no	no	no
230	699	Hailer	Acta Orthop	2012	register	228	hip	revision	prosthesis	yes	yes	no	yes	no	no	yes						yes				no	no	yes
231	700	Jameson	BJJ	2012	register	4323	hip	revision	operation	yes	yes	yes	yes	yes	no	yes						yes	yes	yes		yes	no	yes	yes
232	702	Peel	Journal of Hospital Infection	2012	case series	147	both	revision	operation	yes	yes	yes	no	yes	no							no	no	no	yes	no	no	no
233	703	Dale	Acta Orthop	2012	register	432168	hip	revision	prosthesis	yes	yes	no	yes	yes	no	no						yes	yes	yes		yes	no	yes	yes
234	706	Engsaeter	Acta Orthop	2012	register	302838	hip	revision	patient	yes	yes	yes	no	yes	no							no	no	no	yes	no	no	no
235	708	Baker	JBJS	2012	register	402714	knee	revision	prosthesis	yes	yes	no	no	no	no							no				no	no	no
236	711	Skyttä	SJS	2012	register	408	hip	revision	prosthesis	yes	yes	no	no	no	no							no				no	no	no
237	715	Gjertsen	BJJ	2012	register	11116	hip	revision	prosthesis	yes	yes	no	yes	no	no	yes						yes				no	no	yes
238	724	Kremers	JBJS	2012	register	6684	hip	revision	prosthesis	yes	yes	yes	yes	yes	no	no						yes	no	no	yes	no	no	no
239	725	Hooper	JBJS	2012	register	18434	both	mortality	patient	yes	yes	yes	no	yes	no							no	no	no	yes	no	no	no
240	726	Pedersen	Clinical epidemiology	2012	register	69269	knee	revision	patient	yes	yes	no	no	no	no							no				no	no	no
241	730	Jameson	BJJ	2012	register	27291	hip	revision	prosthesis	yes	yes	yes	no	yes	no							no	no	no	yes	no	no	no
242	731	Le Duff	JBJS	2012	cohort	445	hip	revision	prosthesis	yes	yes	no	no	no	no							no				no	no	no
243	732	Nieuwenhuijse	JBJS	2012	case series	41	hip	revision	prosthesis	no	no		no	no	no							no				no	no	no
244	736	Weiss	Acta Orthop	2012	register	1340	hip	revision	prosthesis	yes	yes	no	yes	no	yes	yes	yes					no				no	no	yes
245	737	Paxton	Pharmacoepidemiology and drug safet	2012	register	25377	hip	revision	prosthesis	no	no		no	no	no							no				no	no	no
246	757	Abdel	JBJS	2011	register	8117	knee	revision	prosthesis	yes	yes	no	no	no	no							no				no	no	no
247	758	Hallan	Acta Orthop	2012	register	10108	hip	revision	prosthesis	yes	yes	no	no	no	no							no				no	no	no
248	762	Traina	Hip International	2011	register	27571	hip	revision	patient	no	no		no	no	no							no				no	no	no
249	764	Neuerberg	Archives of Orthopedic ans Trauma Surgery	2011	register	1270	hip	revision	prosthesis	yes	yes	no	no	no	no							no				no	no	no
250	771	Lindalen	Acta Orthop	2011	register	3963	hip	revision	prosthesis	yes	no	no mention	yes	no	no	yes						yes				no	no	yes
251	772	Engsaeter	Acta Orthop	2011	register	785	hip	revision	operation	yes	no	no mention	yes	no	yes	no						no				no	no	yes
252	778	Howard	JBJS	2011	register	9584	hip	revision	prosthesis	yes	no	no mention	no	no	no							no				no	no	no
253	779	Ritter	JBJS	2011	register	6070	knee	revision	patient	yes	yes	yes	no	yes	no							no	no	no	yes	no	no	no
254	787	Lazarinis	Acta Orthop	2011	register	4772	hip	revision	prosthesis	yes	yes	yes	yes	yes	yes	no						no	no	no	yes	no	no	no
255	791	Lygre	Acta Orthop	2011	register	11887	knee	revision	prosthesis	yes	no	no mention	yes	no	no	no						yes				no	no	yes
256	794	Kubista	International Orthopedics	2011	case series	368	knee	revision	operation	yes	yes	no	no	no	no							no				no	no	no
257	795	Gothesen	Acta Orthop	2011	register	1465	knee	revision	operation	yes	no	no mention	yes	no	no	no						yes				no	no	yes
258	799	Weiss	Acta Orthop	2011	register	1888	hip	revision	prosthesis	yes	yes	no	yes	no	yes	no						no				no	no	yes
259	808	Favang	Acta Orthop	2010	register	110882	hip	revision	operation	yes	yes	yes	yes	yes	no	no						yes	yes	yes		yes	no	yes		yes
260	812	Johansson	Acta Orthop	2010	register	174192	hip	revision	prosthesis	yes	yes	no	yes	no	yes	yes						no				no	no	yes
261	816	Berend	Journal of arthroplasty	2010	register	9624	knee	revision	prosthesis	yes	yes	no	no	no	no							no				no	no	no
262	820	Thien	Acta Orthop	2010	register	71184	hip	revision	prosthesis	no	no		yes	no	yes	no		yes				no				no	no	yes
263	826	Ong	CORR	2010	register	108659	both	revision	prosthesis	yes	yes	no	no	no	no							no				no	no	no
264	827	Aulakh	International Orthopedics	2010	register	178	hip	revision	patient	yes	no	no mention	no	no	no							no				no	no	no
265	831	Schrama	Arthritis Care & Research	2010	register	108786	both	revision	patient	yes	yes	yes	yes	yes	no	no						yes	yes	yes		yes	no	yes		yes
266	840	Prosser	Acta Orthop	2010	register	12093	hip	revision	patient	yes	yes	yes	yes	yes	yes	no	yes					no	yes	yes		yes	no	yes	yes
267	841	Hailer	Acta Orthop	2010	register	170413	hip	revision	prosthesis	yes	yes	no	yes	no	yes	yes				yes		no				no	no	yes
268	847	Hallan	BJJ	2010	register	9113	hip	revision	prosthesis	yes	no	no mention	no	no	no							no				no	no	no
269	851	McBryde	JBJS	2010	register	2123	hip	revision	prosthesis	yes	no	no mention	no	no	no							no				no	no	no
270	854	Dale	Acta Orthop	2010	register	97344	hip	revision	operation	no	no		no	no	no							no				no	no	no
271	855	Lazarinis	Acta Orthop	2010	register	8043	hip	revision	prosthesis	yes	no	no mention	yes	no	yes	no				yes		no				no	no	yes
272	856	Glyn-Jones	BJJ	2010	register	1419	hip	revision	patient	yes	yes	no	no	no	no							no				no	no	no
273	859	Seyler	Journal of orthopedic surgery	2009	case series	80	knee	revision	prosthesis	yes	yes	no	no	no	no							no				no	no	no
274	861	Espehaug	Acta Orthop	2009	register	62305	knee	revision	prosthesis	yes	no	no mention	yes	yes	no	no						yes	yes	yes		yes	no	yes		yes
275	868	Martinez-Pastor	ANTIMICROBIAL AGENTS AND CHEMOTHERAPY	2009	case series	47	both	revision	antibiotic	yes	yes	no	no	no	no							no				no	no	no
276	876	Havelin	Acta Orthop	2009	register	280201	hip	revision	prosthesis	yes	yes	yes	yes	yes	yes	no		yes				no	yes	yes		yes	no	yes	yes
277	877	Ong	Journal of arthroplasty	2009	register	39929	hip	revision	patient	yes	yes	no	no	no	no							no				no	no	no
278	887	Bordini	BMC Musculoskeletal Disorders	2009	register	9735	knee	revision	patient	no	no		no	no	no							no				no	no	no
279	895	Hanley	JBJS	2009	register	26036	hip	revision	hospital	yes	yes	yes	no	yes	no							no	no	no	yes	no	no	no
280	896	Manley	Journal of arthroplasty	2009	register	53971	knee	revision	hospital	yes	yes	yes	no	yes	no							no	no	no	yes	no	no	no
281	907	Ong	Journal of arthroplasty	2008	register	EI MAINITTU	both	revision	operation	yes	yes	yes	no	yes	no							no	no	no	yes	no	no	no
282	922	Haverkamp	CORR	2008	register	489	hip	revision	patient	yes	yes	no	no	no	no							no				no	no	no
283	931	Baker	BJJ	2007	RCT	501	knee	revision	prosthesis	no	no		no	no	no							no				no	no	no
284	932	Hallan	BJJ	2007	register	11516	hip	revision	prosthesis	yes	yes	yes	no	yes	no							no	no	no	yes	no	no	no
285	934	Stea	Journal of women helath	2007	case series	143	hip	revision	patient	no	no		no	no	no							no				no	no	no
286	937	Paulsen	Acta Orthop	2007	register	11862	hip	revision	prosthesis	no	no		no	no	no							no				no	no	no
287	939	Gjertsen	Acta Orthop	2007	register	63686	hip	revision	patient	yes	yes	no	yes	no	no	yes						yes				no	no	yes
288	952	Lie	BJJ	2007	register	1649	hip	revision	prosthesis	yes	yes	yes	no	yes	no							no	no	no	yes	no	no	no
289	954	Koskinen	Acta Orthop	2007	register	1819	knee	revision	prosthesis	yes	yes	yes	no	yes	no							no	no	no	yes	no	no	no
290	955	Flugsrud	Acta Orthop	2007	register	1535	hip	revision	patient	yes	no	no mention	yes	no	yes	no						no				no	no	no
291	960	Furnes	JBJS	2007	register	5320	knee	revision	prosthesis	yes	yes	no	no	no	no							no				no	no	no
292	962	Eskelinen	Acta Orthop	2006	register	2557	hip	revision	patient	yes	no	no mention	no	no	no							no				no	no	no
293	970	Robertsson	Acta Orthop	2006	register	37642	knee	revision	hospital	yes	no	no mention	no	no	no							no				no	no	no
294	972	Sheng	JBJS	2006	register	2637	knee	revision	prosthesis	yes	yes	no	yes	no	no	no	yes					no				no	no	no
295	977	Datir	Journal of arthroplasty	2006	case series	269	knee	revision	prosthesis	yes	yes	no	no	no	no							no				no	no	no
296	981	Eskelinen	Acta Orthop	2006	register	5607	hip	revision	patient	yes	no	no mention	no	no	no							no				no	no	no
297	982	Datir	Acta Orthop	2005	case series	51	hip	revision	prosthesis	yes	yes	no	no	no	no							no				no	no	no
298	989	Eskelinen	Acta Orthop	2005	register	4661	hip	revision	patient	yes	no	no mention	no	no	no							no				no	no	no
299	997	Fehring	CORR	2004	register	2091	knee	revision	patient	yes	yes	yes	no	yes	no							no	no	no	yes	no	no	no
300	1007	Lie	BJJ	2004	register	4762	hip	revision	prosthesis	yes	yes	no	no	no	no							no				no	no	no
301	1011	Harrysson	CORR	2003	register	35857	knee	revision	patient	no	no		no	no	no							no				no	no	no
302	1015	Effenberger	International Orthopedics	2004	case series	220	hip	revision	prosthesis	yes	yes	no	no	no	no							no				no	no	no
303	1017	Engsaeter	Acta Orthop	2003	register	22710	hip	revision	antibiotic	yes	yes	yes	no	yes	no							no	no	no	yes	no	no	no
304	1029	Sarvilinna	International Orthopedics	2003	register	33154	hip	revision	operation	yes	no	no mention	no	no	no							no				no	no	no
305	1041	Garcia-Cimbrelo	JBJS	2003	case series	104	hip	revision	prosthesis	yes	yes	no	no	no	no							no				no	no	no
306	1042	Rand	JBJS	2003	register	11606	knee	revision	patient	yes	yes	no	no	no	no							no				no	no	no
307	1048	Havelin	BJJ	2002	register	21285	hip	revision	prosthesis	yes	yes	yes	no	yes	no							no	no	no	yes	no	no	no
308	1050	Khaw	BJJ	2002	RCT	501	knee	revision	prosthesis	no	no		no	no	no							no				no	no	no
309	1052	Visuri	Acta Orthop	2002	register	45000	hip	revision	operation	yes	no	no mention	no	no	no							no				no	no	no
310	1055	Furnes	Acta Orthop	2002	register	7174	knee	revision	prosthesis	yes	no	no mention	no	no	no							no				no	no	no
311	1076	Havelin	Acta Orthop	2000	register	73000	hip	revision	prosthesis	yes	yes	yes	no	yes	no							no	no	no	yes	no	no	no
312	1086	Lie	Acta Orthop	2000	register	39543	hip	mortality	operation	yes	yes	yes	no	yes	no							no	no	no	yes	no	no	no
313	1011	Schroder	Acta Orthop	1998	register	1024	knee	mortality	operation	yes	no	no mention	no	no	no							no				no	no	no
314	1103	Furnes	Acta Orthop	1997	register	1127	hip	revision	prosthesis	yes	yes	no	no	no	no							no				no	no	no
315	1110	Espehaug	BJJ	1997	register	10905	hip	revision	antibiotic	yes	yes	yes	no	yes	no							no	no	no	yes	no	no	no
316	1129	Espehaug	Acta Orthop	1995	register	12179	hip	revision	prosthesis	yes	yes	yes	no	yes	no							no	no	no	yes	no	no	no
317	1149	Schmalzried	Journal of arthroplasty	1991	register	3051	hip	revision	operation	yes	yes	yes	no	yes	no							no	no	no	yes	no	no	no
318	1153	Schurman	CORR	1987	cohort	435	hip	revision	patient	yes	yes	yes	no	yes	no							no	no	no	yes	no	no	no

## Sheet: Taul2
Year	N of publications
1987	1
1988	0
1989	0
1990	0
1991	1
1992	0
1993	0
1994	0
1995	1
1996	0
1997	2
1998	1
1999	0
2000	2
2001	0
2002	4
2003	5
2004	3
2005	2
2006	5
2007	9
2008	2
2009	8
2010	14
2011	11
2012	20
2013	29
2014	26
2015	19
2016	32
2017	40
2018	40
2019	38
